# Supplementary material for: Novel Insight into the Potential Role of Acylglycerophosphate Acyltransferases Family Members on Triacylglycerols Synthesis in Buffalo
Source: Int J Mol Sci. 2022 Jun 12;23(12):6561. doi: 10.3390/ijms23126561 (PMC9224252; doi:10.3390/ijms23126561)
Supplement: Supplementary file 1 [file ijms-23-06561-s001.zip]

Archive with 7 entries (7 files):
- Figure S1.jpg
- Figure S2.jpg
- Table S1.xlsx
- Table S2.xlsx
- Table S3.xlsx
- Table S4.xlsx
- Table S5.xlsx
