# Supplementary material for: Novel Insight into the Potential Role of Acylglycerophosphate Acyltransferases Family Members on Triacylglycerols Synthesis in Buffalo
Source: Int J Mol Sci. 2022 Jun 12;23(12):6561. doi: 10.3390/ijms23126561 (PMC9224252; doi:10.3390/ijms23126561)
Supplement: Supplementary file 1 [file ijms-23-06561-s001.zip › Table S1.xlsx]

## Sheet: Sheet1
Table S1. Features of the predicted AGPAT protein sequences in buffalo.
Species	Gene	GeneID	Protein_ID	Length	CDS	pI	Mw(kDa)	Exon	Intron
River buffalo	AGPAT4	102413504	XP_025150089.1	417	1254	8.67	48.22	9	8
	AGPAT4	102413504	XP_025150090.1	432	1299	8.37	49.65	9	8
	AGPAT4	102413504	XP_025150091.1	378	1137	8.81	43.93	9	8
	AGPAT4	102413504	XP_025150092.1	378	1137	8.81	43.93	9	8
	AGPAT4	102413504	XP_025150093.1	378	1137	8.81	43.93	9	8
	AGPAT3	102389230	XP_025148265.1	376	1131	9.04	43.26	8	7
	AGPAT5	102411131	XP_006050741.1	365	1098	9.45	41.74	8	7
	GPAT4	102401814	NP_001277775.1	456	1371	9.65	52.12	12	11
	GPAT4	102401814	XP_025139984.1	253	762	9.73	28.93	12	11
	GPAT4	102401814	XP_025139503.1	379	1140	9.88	42.97	12	11
	GPAT3	102404907	XP_006072480.1	438	1317	9.02	49.23	12	11
	GPAT3	102404907	XP_006072478.1	459	1380	8.79	51.71	12	11
	AGPAT1	102398595	XP_025123819.1	303	912	10.11	33.9	7	6
	AGPAT1	102398595	XP_006059233.1	287	864	9.87	32.01	7	6
	AGPAT1	102398595	XP_025123824.1	287	864	9.87	32.01	7	6
	AGPAT1	102398595	XP_025123832.1	287	864	9.87	32.01	7	6
	AGPAT1	102398595	XP_025123841.1	287	864	9.87	32.01	7	6
	AGPAT2	102394165	XP_025118206.1	278	837	8.65	31.31	6	5
	LCLAT1	102392874	XP_006061110.1	376	1131	9.33	44.62	5	4
	LCLAT1	102392874	XP_006061111.1	316	951	9.09	37.52	5	4
	LPCAT1	102416465	XP_025126521.1	533	1602	8.2	59.27	14	13
	LPCAT2	102401383	XP_006053741.1	544	1635	6.2	60.32	14	13
	LPCAT4	102397181	XP_025151767.1	525	1578	8.8	57.5	14	13
	LPCAT2BL	102408396	XP_006054541.1	566	1701	7.41	62.73	1	0
	LPGAT1	102415191	XP_025141211.1	467	1404	9.41	53.9	8	7
	LPGAT1	102415191	XP_025141215.1	379	1140	8.42	44.31	8	7
	LPGAT1	102415191	XP_025141216.1	379	1140	8.42	44.31	8	7
	LPGAT1	102415191	XP_025141217.1	379	1140	8.42	44.31	8	7
	LPGAT1	102415191	XP_025141218.1	379	1140	8.42	44.31	8	7
	LPGAT1	102415191	XP_025141213.1	393	1182	8.2	46.06	8	7
	LPGAT1	102415191	XP_025141210.1	476	1431	9.21	54.97	8	7
	LPGAT1	102415191	XP_025141212.1	394	1185	10.19	44.91	8	7
Swamp buffalo	AGPAT4	GWHGAAJZ002920	GWHPAAJZ002920	378	1137	8.81	43.93	/	/
	AGPAT3	GWHGAAJZ009095	GWHPAAJZ009095	394	1185	9.32	45.22	/	/
	AGPAT5	GWHGAAJZ008373	GWHPAAJZ008373	414	1245	9.52	47.17	/	/
	GAPT4	GWHGAAJZ008231	GWHPAAJZ008231	456	1371	9.65	52.12	/	/
	GAPT3	GWHGAAJZ016626	GWHPAAJZ016626	438	1317	8.88	49.16	/	/
	AGPAT1	GWHGAAJZ011364	GWHPAAJZ011364	287	864	9.87	32.01	/	/
	LCLAT1	GWHGAAJZ017849	GWHPAAJZ017849	345	1038	9.22	41	/	/
	LPCAT2	GWHGAAJZ007320	GWHPAAJZ007320	544	1635	6.2	60.32	/	/
	AGPAT2	GWHGAAJZ018181	GWHPAAJZ018181	296	891	8.84	33.02	/	/
	LPCAT2BL	GWHGAAJZ015712	GWHPAAJZ015712	552	1659	8.19	61.38	/	/
	LPGAT1	GWHGAAJZ015061	GWHPAAJZ015061	711	2136	11.26	78.25	/	/
	LPCAT1	GWHGAAJZ006653	GWHPAAJZ006653	533	1602	8.2	59.28	/	/
	LPCAT4	GWHGAAJZ003226	GWHPAAJZ003226	524	1575	8.8	57.53	/	/
