# Supplementary material for: Novel Insight into the Potential Role of Acylglycerophosphate Acyltransferases Family Members on Triacylglycerols Synthesis in Buffalo
Source: Int J Mol Sci. 2022 Jun 12;23(12):6561. doi: 10.3390/ijms23126561 (PMC9224252; doi:10.3390/ijms23126561)
Supplement: Supplementary file 1 [file ijms-23-06561-s001.zip › Table S2.xlsx]

## Sheet: Sheet1
Table S2. Ten motifs commonly observed in buffalo AGPAT family
Motif	Protein sequence	Length(bp)	Pfam domain
MEME-1	QILIFPEGTCTNNTSLLTFKPGAF	24	Acyltransferase
MEME-2	RYPNKLDTVTWTWQGPGALKILWLTLSQPFSRVEVEFLPVY	41	NA
MEME-3	EEPIVVVANHSSFIDVJ	13	Acyltransferase
MEME-4	PSREEKKDPVLFANTVRSVMAEALGIPVT	29	NA
MEME-5	VSKAENVYVPIIGWLLRFLQPVLVSRKDPDSRKTVIEEIKRRATSGG	47	Acyltransferase
MEME-6	GRIGIEEFAEYLKLPVSETLEQLFALFDRNGDGSIDFREYVIGLAVLCNP	50	EF-hand_1
MEME-7	PYEIHVHVRRFPLEEIPEEEDDLAQWLHKRYZEKD	35	Acyltransferase_C
MEME-8	GTRFTEKKHEVSQEFAAKKGLPVLKHVLLPRTKGFT	36	NA
MEME-9	DHTYEDCRLMISAGQLRLPMEAGLVEFTKISRGLKLDWDGIRQDLDKYAE	50	NA
MEME-10	DGCYAMVGQVHGGLMGIIQRAMVKACPHIWFERSEMKDRHLVIRRLKEH	49	NA
