# Supplementary material for: Novel Insight into the Potential Role of Acylglycerophosphate Acyltransferases Family Members on Triacylglycerols Synthesis in Buffalo
Source: Int J Mol Sci. 2022 Jun 12;23(12):6561. doi: 10.3390/ijms23126561 (PMC9224252; doi:10.3390/ijms23126561)
Supplement: Supplementary file 1 [file ijms-23-06561-s001.zip › Table S4.xlsx]

## Sheet: Sheet1
Table S4. Information of siRNA sequence of AGPAT1 and AGPAT6
Gene	siRNA fragments	Sequences
AGPAT1	siAGPAT1	sense: 5′CCAAGUAUUUCUUCAAGAUTT3′
		antisense: 5′AUCUUGAAGAAAUACUUGGTT3′
AGPAT6	siAGPAT6	sense: 5′CAAUGGAAUCAUUGCAAAATT3′
		antisense: 5′UUUUGCAAUGAUUCCAUUGTT3′
	siNC	sense5′GAAUCCUAUACGGACCCUATT3′
		antisense:5′UAGGGUCCGUAUAGGAUUCTT3′
