# Supplementary material for: Novel Insight into the Potential Role of Acylglycerophosphate Acyltransferases Family Members on Triacylglycerols Synthesis in Buffalo
Source: Int J Mol Sci. 2022 Jun 12;23(12):6561. doi: 10.3390/ijms23126561 (PMC9224252; doi:10.3390/ijms23126561)
Supplement: Supplementary file 1 [file ijms-23-06561-s001.zip › Table S5.xlsx]

## Sheet: Sheet1
Table S5.Primers for qRT-PCR
Gene	Sequence (5'–3')	transcript ID	Length (bp)	Tm(°C)
AGPAT1	F:CCTGAGGGCACGAGAAAC	XM_025268034.1	108	60
	R:GGAGGACATGACGATGGG
AGPAT2	F:GGGAGAAGCTCAAAGTGTGG	XM_025262421.1	129	60
	R:AGTAAACCACGGGGATGATG
AGPAT3	F:AAGACCGGGACACTGTCATC	XM_025292480.1	241	60
	R:AGCGTGACGTCATACACAGC
AGPAT4	F:GGTGAACAAGCAGCTCTTCC	XM_025294304.1	114	60
	R:TCCGTGTAGATGACGCACTC
AGPAT5	F:CCCGCTGTATGGCTGTTATT	XM_006050679.2	230	60
	R:TTGAGCAGCAAATGCTTGAC
GPAT3	F:CAGGAGTTGCAAAGCAATCA	XM_006072418.2	301	60
	R:ACACAGTAGCGCACGATGAC
GPAT4/AGPAT6	F:ATGGACGACGAGGTGACCAAG	JX518941.1	149	60
	R:AGCAGGAAGCAGTAGCGGATG
LCLAT1	F:CCACAATGTGCCTGTTCATC	XM_006061048.2	110	60
	R:GAGGATCTCCAGTCCACCAA
LPCAT1	F:CCTGTCCGATTACTGGTCGT	XM_025270736.1	322	60
	R:TGGGGATGTCTCTGCTCTCT
LPCAT2	F:GCTGTCCTGAAAAGCTGACC	XM_006053679.2	178	60
	R:AATGTTGAGTGAGGGGCAAC
LPCAT4	F:TACCGGATGGAGGAAGACTG	XM_025295982.1	399	60
	R:AGCAAAGCCTTCTTGTTGGA
LPGAT1	F:CCTGTGCAAGACAGGACAGA	XM_025285426.1	110	60
	R:ACCATGAAGGCAAACCTCAC
PLIN2	F:ACATCTACTCAGTGTTTCGCA	XM_006070896.2	239	60
	R:ATGATTTGGTCCATCCTCCTC
SCD	F:GTCTCTGTTACACTTGGGAGC	NM_001290915.1	225	60
	R:GACCATTCAAAAACGTCATTC
GPAM	F: GATCAGACTGACTGGATG	XM_006043939.2	230	60
	R:GGATGTTGAGATTATTGC
DGAT1	F: AGAACTCCATGAAGCCCTTC	NM_001290902.1	166	60
	R:AACTCGCGGTCTCCAAACTG
ACSL1	F:GCCATGCAGTCAGTGGAGGTG	XM_006075115.1	373	60
	R:CGAGGGTGTCGTAGAGGGGAA
LPIN1	F:GTCTTTCTAGCTCTTGCC	XM_006073740.2	206	60
	R:CTCTTTCATCTTGTGTGG
ACACA	F:CCTGGGTCTCCTATCTTTGTC	XM_006065484.1	139	60
	R:TAATCTTCTGATGCCTGCGTT
FASN	F:TACTTCGTGGTCTTCTCCTCG	XM_006061793.1	191	60
	R:TTGTCTTTAGTGCCCTTCAGC
CyclinD1	F:AGTTCATTTCCAACCCGCCC	XM_006072357.2	254	60
	R:CTCCTCTTCTTCCTCCTCCG
BAX	F:GCATCCACCAAGAAGCTGAG	XM_025269476.1	188	60
	R:AAGTAGAAAAGGGCGACAAC
FAS	F:CCCTCCTGATCCTCCTCATC	XM_006058448.2	230	60
	R:TTTGGCTTCCTCCATACCGT
TP53	F:ATGACGGAGGTTGTGAGGC	NM_001290844.2	265	60
	R:TGATGATGGTGAGGATGGG
BCL2	F:CACGGTGGTGGAGGAGCT	XM_025273637.1	221	60
	R:CACGGTAGGGTTGGCAGG
CASPASE6	F:TGCCATTGAAAGATGCTAC	XM_025270565.1	141	60
	R:TTCCTTCCTCTCTGCCCTA
GAPDH	F: ATGCTGGTGCTGAGTATGTG	NM_001115114.1	293	60
	R: CTTCTGGGTGGCAGTGAT
